# Supplementary material for: Effect of Allergen-Specific Immunotherapy on Transcriptomic Changes in Canine Atopic Dermatitis
Source: Int J Mol Sci. 2023 Jul 18;24(14):11616. doi: 10.3390/ijms241411616 (PMC10380577; doi:10.3390/ijms241411616)
Supplement: Supplementary file 1 [file ijms-24-11616-s001.zip › Table S1.xlsx]

## Sheet: differentially expressed genes
GeneSymbol	p (Corr) ( [0] vs [6]months vs [ctrl] )	p ( [0] vs [6 months] vs [ctrl] )	p ([0] vs [ctrl])	p ([0] vs [6 months])	p ([6 months] vs [ctrl])	FC ([0] vs [6 months])	Regulation	FC ([0] vs [ctrl])	Regulation ([B] vs [K])	FC ([6 months] vs [ctrl])	Regulation ([I] vs [K])	Description	EnsemblID	EntrezGeneID	GenbankAccession
PIGV	0.0202742	0.010048741	0.032810234		0.015190773	-1.0423585	down	1.3671138	up	1.4250226	up	phosphatidylinositol glycan anchor biosynthesis class V [Source:HGNC Symbol;Acc:HGNC:26031] [ENSCAFT00000019529]	ENSCAFT00000019529	106557463	XM_535346
PCSK5	0.041828595	0.029201094			0.032118578	-1.5678947	down	1.085326	up	1.7016767	up	proprotein convertase subtilisin/kexin type 5 [Source:HGNC Symbol;Acc:HGNC:8747] [ENSCAFT00000002652]	ENSCAFT00000002652	484160	XM_014116206
RARRES2	0.00886306	0.0019938669	0.0015163725			-1.3873183	down	-1.9994998	down	-1.4412696	down	retinoic acid receptor responder 2 [Source:HGNC Symbol;Acc:HGNC:9868] [ENSCAFT00000007329]	ENSCAFT00000007329	475532	XM_005629654
FUNDC2	0.008345991	0.0018048661	0.0048261625		0.0051142997	1.0052584	up	2.0738811	up	2.0630326	up	FUN14 domain containing 2		613014	AY237130									b
WNT5A	0.008105106	0.0016833785	0.0052737654	0.0032466538		-1.9902991	down	-1.8733752	down	1.0624135	up	Wnt family member 5A [Source:HGNC Symbol;Acc:HGNC:12784] [ENSCAFT00000045544]	ENSCAFT00000045544	484721	CF408038
GTPBP10	0.016513854	0.0067110006	0.046690416		0.0070946617	-1.2367182	down	1.8518496	up	2.290216	up	GTP binding protein 10 [Source:HGNC Symbol;Acc:HGNC:25106] [ENSCAFT00000002980]	ENSCAFT00000002980	100683980	XM_003431859
FADS2	0.021295747	0.010891989	0.03772314		0.015483948	-1.1216618	down	2.0690854	up	2.3208141	up	fatty acid desaturase 2 [Source:HGNC Symbol;Acc:HGNC:3575] [ENSCAFT00000025448]	ENSCAFT00000025448	483792	XM_540913
LZTR1	0.01986501	0.009514446	0.0078103347			1.2630999	up	1.8283437	up	1.4475052	up	leucine zipper like transcription regulator 1 [Source:HGNC Symbol;Acc:HGNC:6742] [ENSCAFT00000024062]	ENSCAFT00000024062	608108	XM_014108123
LOC106559989	0.006277065	9.5028843E-4	0.0026590358		0.0031006339	1.0173844	up	2.570007	up	2.5260923	up	PREDICTED: Canis lupus familiaris olfactory receptor 5B3-like (LOC106559989), mRNA [XM_014120988]	ENSCAFT00000012328	106559989	XM_014120988
ENO3	0.038065802	0.025524529		0.033848144		-1.2136838	down	-1.1833975	down	1.0255927	up	enolase 3 [Source:HGNC Symbol;Acc:HGNC:3354] [ENSCAFT00000025066]	ENSCAFT00000025066	479469	XM_536606
ZFP42	0.0077504786	0.0014848522	0.0055965167	0.002557671		-2.0640209	down	-1.8915318	down	1.0911901	up	PREDICTED: Canis lupus familiaris ZFP42 zinc finger protein (ZFP42), mRNA [XM_003639567]		100856057	XM_003639567
CDYL	0.0042880983	2.6847192E-4	0.009396593		3.513678E-4	-1.1187155	down	1.2547642	up	1.4037242	up	PREDICTED: Canis lupus familiaris chromodomain protein, Y-like, transcript variant 2 (CDYL), mRNA [XM_843680]	ENSCAFT00000014981	478708	XM_843680
OS9	0.042092297	0.029507373			0.03951007	-1.2767146	down	1.0168253	up	1.2981957	up	OS9, endoplasmic reticulum lectin [Source:HGNC Symbol;Acc:HGNC:16994] [ENSCAFT00000000411]	ENSCAFT00000000411	474419	XM_531650
TRAPPC10	0.021691034	0.011270522	0.043028098		0.014889852	-1.0537097	down	1.3105321	up	1.3809205	up	trafficking protein particle complex 10	ENSCAFT00000016971	487789	XM_544914
CSRP3	0.014286847	0.0053705275	0.0047450764	0.047967184		1.7358874	up	2.139033	up	1.2322417	up	cysteine and glycine rich protein 3 [Source:HGNC Symbol;Acc:HGNC:2472] [ENSCAFT00000014992]	ENSCAFT00000014992	610946	XM_847235
C18H11orf85	0.004547389	3.5473373E-4	3.5308418E-4	0.03427884		-1.190104	down	-1.3603914	down	-1.1430862	down	PREDICTED: Canis lupus familiaris chromosome 18 open reading frame, human C11orf85 (C18H11orf85), transcript variant X5, mRNA [XM_014121288]		100685596	XM_014121288
KCND2	0.04403801	0.031510506			0.04966745	1.0414455	up	-1.9132731	down	-1.9925696	down	PREDICTED: Canis lupus familiaris potassium channel, voltage gated Shal related subfamily D, member 2 (KCND2), mRNA [XM_847643]	ENSCAFT00000005565		XM_847643
MKS1	0.014463379	0.0054788706	0.0042297444			1.5078088	up	2.5690799	up	1.7038498	up	Meckel syndrome, type 1 [Source:HGNC Symbol;Acc:HGNC:7121] [ENSCAFT00000027676]	ENSCAFT00000027676	100855916	XM_014116689
EDEM1	0.017771572	0.007737835	0.0066030966			-1.1697506	down	-1.5452191	down	-1.3209817	down	ER degradation enhancing alpha-mannosidase like protein 1 [Source:HGNC Symbol;Acc:HGNC:18967] [ENSCAFT00000009032]	ENSCAFT00000009032	476547	XM_533753
PSMB10	0.02757138	0.016726904			0.012659368	1.1387957	up	-1.1210513	down	-1.2766485	down	PREDICTED: Canis lupus familiaris proteasome (prosome, macropain) subunit, beta type, 10 (PSMB10), mRNA [XM_546869]	ENSCAFT00000032381	489749	XM_546869
CRY2	0.01800267	0.007926608	0.010742563		0.032957647	1.0592786	up	1.4293791	up	1.3493892	up	cryptochrome circadian clock 2 [Source:HGNC Symbol;Acc:HGNC:2385] [ENSCAFT00000014927]	ENSCAFT00000014927	483641	XM_540761
LYPLA2	0.02611158	0.0155380955			0.011965965	-1.208536	down	1.2421436	up	1.5011753	up	lysophospholipase II [Source:HGNC Symbol;Acc:HGNC:6738] [ENSCAFT00000047677]	ENSCAFT00000047677	100855579	XM_003638904
HCCS	0.03235434	0.020351002			0.016122106	-1.0995114	down	1.1294402	up	1.2418323	up	holocytochrome c synthase [Source:HGNC Symbol;Acc:HGNC:4837] [ENSCAFT00000018383]	ENSCAFT00000018383	480834	XM_537950
PSPN	0.012343621	0.003995105		0.0032259247		1.6326125	up	1.3604603	up	-1.2000442	down	persephin [Source:HGNC Symbol;Acc:HGNC:9579] [ENSCAFT00000029669]	ENSCAFT00000029669		XM_014122404
FAM160B2	0.009618433	0.0024011184	0.016744992		0.0030958045	-1.0963527	down	1.4379593	up	1.5765105	up	family with sequence similarity 160 member B2 [Source:HGNC Symbol;Acc:HGNC:16492] [ENSCAFT00000015419]	ENSCAFT00000015419	486131	XM_543257
DEFB112	0.0026473382	6.916123E-5	2.6109445E-4	4.9880333E-4		-2.259225	down	-2.379083	down	-1.0530527	down	Canis lupus familiaris defensin beta 112 (DEFB112), mRNA [NM_001284457]		100685925	NM_001284457
ATF5	0.013721825	0.0049788915	0.0036462436			1.5184463	up	2.1841557	up	1.4384148	up	activating transcription factor 5 [Source:HGNC Symbol;Acc:HGNC:790] [ENSCAFT00000048708]	ENSCAFT00000048708	100688667	XM_003638813
NDUFB10	0.010559064	0.0028434931	0.013821871		0.00438544	1.0297517	up	-1.1916593	down	-1.2271131	down	NADH:ubiquinone oxidoreductase subunit B10 [Source:HGNC Symbol;Acc:HGNC:7696] [ENSCAFT00000030965]	ENSCAFT00000030965	479887	XM_537012
MMP9	0.024438638	0.014103887	0.023907807		0.035655685	1.083321	up	3.3614874	up	3.1029468	up	Canis lupus familiaris matrix metallopeptidase 9 (MMP9), mRNA [NM_001003219]	ENSCAFT00000015753	403885	NM_001003219
THNSL2	0.016003016	0.006410497	0.01861736		0.011915341	-1.0619739	down	2.391662	up	2.5398827	up	threonine synthase like 2 [Source:HGNC Symbol;Acc:HGNC:25602] [ENSCAFT00000011875]	ENSCAFT00000011875	475757	XM_014120508
DTD2	0.004547389	3.6708108E-4	9.801752E-4	0.001290325		1.4313438	up	1.4302727	up	-1.0007489	down	PREDICTED: Canis lupus familiaris D-tyrosyl-tRNA deacylase 2 (putative) (DTD2), transcript variant X1, mRNA [XM_846546]	ENSCAFT00000046255	609308	XM_846546
ATP11B	0.017771572	0.0076739048			0.006239062	-1.1470331	down	1.2360538	up	1.4177946	up	ATPase phospholipid transporting 11B (putative) [Source:HGNC Symbol;Acc:HGNC:13553] [ENSCAFT00000018627]	ENSCAFT00000018627
DNMBP	0.009131276	0.0021379571		0.028623678	0.0018890052	1.3289539	up	-1.1211439	down	-1.4899485	down	dynamin binding protein [Source:HGNC Symbol;Acc:HGNC:30373] [ENSCAFT00000015184]	ENSCAFT00000015184	477794	XM_534988
ZFP69B	0.035642494	0.023330573			0.018277047	1.1816709	up	-1.1150752	down	-1.3176519	down	PREDICTED: Canis lupus familiaris ZFP69 zinc finger protein B (ZFP69B), mRNA [XM_539574]		482457	XM_539574
HTR6	0.010702233	0.0029522388	0.0027387324	0.028933091		2.1968908	up	2.8817637	up	1.3117465	up	5-hydroxytryptamine receptor 6 [Source:HGNC Symbol;Acc:HGNC:5301] [ENSCAFT00000045701]	ENSCAFT00000045701	487402	XM_544528
THNSL2	0.032692354	0.020640312	0.04475143		0.03603279	1.0154969	up	-1.455648	down	-1.4782059	down	threonine synthase like 2 [Source:HGNC Symbol;Acc:HGNC:25602] [ENSCAFT00000011875]	ENSCAFT00000011875	475757	CK998355
LDHD	0.015137618	0.0059100427			0.0052368436	-1.1836532	down	1.387898	up	1.64279	up	lactate dehydrogenase D [Source:HGNC Symbol;Acc:HGNC:19708] [ENSCAFT00000031975]	ENSCAFT00000031975		CO674075
ITGA2	0.0062541915	9.328962E-4	9.232982E-4	0.013581563		-1.9023021	down	-2.3859925	down	-1.2542659	down	integrin subunit alpha 2 [Source:HGNC Symbol;Acc:HGNC:6137] [ENSCAFT00000029260]	ENSCAFT00000029260	489208	XM_005619334
NAGPA	0.031816065	0.01985618	0.03185398	0.03943756		2.1860766	up	2.1962552	up	1.004656	up	N-acetylglucosamine-1-phosphodiester alpha-N-acetylglucosaminidase [Source:HGNC Symbol;Acc:HGNC:17378] [ENSCAFT00000030369]	ENSCAFT00000030369	490019	XM_547139
PLPP1	0.0137536265	0.005030354	0.03916821		0.0053297738	1.0973727	up	-1.3035681	down	-1.4304999	down	phospholipid phosphatase 1 [Source:HGNC Symbol;Acc:HGNC:9228] [ENSCAFT00000011001]	ENSCAFT00000011001	607962	XM_844594
FBXO27	0.0026473382	5.0576087E-5	9.455804E-4	1.873219E-4		2.5024228	up	2.0030828	up	-1.2492857	down	F-box protein 27 [Source:HGNC Symbol;Acc:HGNC:18753] [ENSCAFT00000037544]	ENSCAFT00000037544	484515	XM_541629
OR08C02	0.023466943	0.013146938	0.042226326		0.018832607	-1.0999279	down	1.9082963	up	2.0989883	up	olfactory receptor family 4 subfamily B member 1 [Source:HGNC Symbol;Acc:HGNC:8290] [ENSCAFT00000044785]	ENSCAFT00000044785	483615	XM_540735
CEP126	0.0026473382	2.4448236E-5	1.8011015E-4	2.902664E-4		-1.8823228	down	-1.9767848	down	-1.0501838	down	centrosomal protein 126 [Source:HGNC Symbol;Acc:HGNC:29264] [ENSCAFT00000024027]	ENSCAFT00000024027	489434	XM_014113460
MARF1	0.034525	0.022335378	0.024371317			-1.1543994	down	-1.1868061	down	-1.0280724	down	meiosis regulator and mRNA stability factor 1 [Source:HGNC Symbol;Acc:HGNC:29562] [ENSCAFT00000029741]	ENSCAFT00000029741	479837	XM_857910
STK3	0.007434779	0.0013812071	0.0011823167		0.042501345	1.2115723	up	1.6344254	up	1.3490119	up	serine/threonine kinase 3 [Source:HGNC Symbol;Acc:HGNC:11406] [ENSCAFT00000000770]	ENSCAFT00000000770	475045	XM_532280
MLYCD	0.011839974	0.0036602532			0.0030648338	-1.1368037	down	1.2394105	up	1.4089665	up	PREDICTED: Canis lupus familiaris malonyl-CoA decarboxylase (MLYCD), mRNA [XM_847059]	ENSCAFT00000031784	489688	XM_847059
NXF1	0.0051258663	6.175285E-4	0.0010176532		0.0048870114	-1.0480976	down	-1.3215905	down	-1.2609422	down	PREDICTED: Canis lupus familiaris nuclear RNA export factor 1, transcript variant 1 (NXF1), mRNA [XM_540901]		483780	XM_540901
PREX2	0.020585889	0.010337762			0.008089646	-1.3734396	down	1.5247513	up	2.094154	up	phosphatidylinositol-3,4,5-trisphosphate dependent Rac exchange factor 2 [Source:HGNC Symbol;Acc:HGNC:22950] [ENSCAFT00000012231]	ENSCAFT00000012231	486984	XM_544113
ABHD15	0.0059477747	8.1145257E-4	7.3622225E-4		0.02958897	-1.1389235	down	-1.4038798	down	-1.2326374	down	abhydrolase domain containing 15 [Source:HGNC Symbol;Acc:HGNC:26971] [ENSCAFT00000030033]	ENSCAFT00000030033	491179	XM_548299
METTL26	0.0068193832	0.001187701	0.010780058		0.001563449	1.0633597	up	-1.2523365	down	-1.3316841	down	methyltransferase like 26 [Source:HGNC Symbol;Acc:HGNC:14141] [ENSCAFT00000031253]	ENSCAFT00000031253		XM_547214
PKD1	0.004547389	4.6054312E-4	4.260816E-4	0.0317208		1.5435814	up	2.0919194	up	1.3552375	up	Canis lupus familiaris polycystin 1, transient receptor potential channel interacting (PKD1), mRNA [NM_001006650]	ENSCAFT00000030883	606755	NM_001006650
CDT1	0.002851594	9.614607E-5	2.3418975E-4		0.0022946093	-1.0756636	down	-1.3341228	down	-1.2402788	down	PREDICTED: Canis lupus familiaris chromatin licensing and DNA replication factor 1 (CDT1), mRNA [XM_536753]		479616	XM_536753
PPP3CC	0.019315222	0.009045191			0.0067039314	1.2827132	up	-1.2404922	down	-1.5911957	down	protein phosphatase 3 catalytic subunit gamma [Source:HGNC Symbol;Acc:HGNC:9316] [ENSCAFT00000014938]	ENSCAFT00000014938	609027	XM_846207
THSD7A	0.013702205	0.0049387035	0.0038670164			-1.828538	down	-2.5464547	down	-1.3926178	down	PREDICTED: Canis lupus familiaris thrombospondin, type I, domain containing 7A (THSD7A), mRNA [XM_003431865]		100686606	XM_003431865
PLOD2	0.008837123	0.0019752062	0.0015793091			1.321913	up	1.9429295	up	1.4697862	up	procollagen-lysine,2-oxoglutarate 5-dioxygenase 2 [Source:HGNC Symbol;Acc:HGNC:9082] [ENSCAFT00000012961]	ENSCAFT00000012961	485702	XM_542822
RCC1	0.014926778	0.005695406	0.0048571886			1.22286	up	1.74613	up	1.4279069	up	Canis lupus familiaris regulator of chromosome condensation 1 (RCC1), mRNA [NM_001205212]	ENSCAFT00000018697	487332	NM_001205212
LAMA4	0.020088278	0.00976716	0.009994801			1.2003336	up	1.9806223	up	1.6500599	up	PREDICTED: Canis lupus familiaris laminin, alpha 4 (LAMA4), mRNA [XM_532269]			XM_532269
EFNA4	0.009131276	0.0021331478	0.020768965		0.002399528	-1.1625357	down	1.5654367	up	1.819876	up	ephrin A4 [Source:HGNC Symbol;Acc:HGNC:3224] [ENSCAFT00000027038]	ENSCAFT00000027038	490433	XM_014115375
AKT1S1	0.044618405	0.032187622			0.025072811	-1.3184898	down	1.2911834	up	1.702412	up	AKT1 substrate 1 [Source:HGNC Symbol;Acc:HGNC:28426] [ENSCAFT00000005591]	ENSCAFT00000005591	610130	XM_846276
RCC2	0.039746102	0.027055038	0.038006574			-1.0285972	down	-1.2826545	down	-1.246994	down	regulator of chromosome condensation 2 [Source:HGNC Symbol;Acc:HGNC:30297] [ENSCAFT00000024961]	ENSCAFT00000024961	487412	XM_544537
TIMD4	0.004774652	4.989477E-4	7.1631017E-4	0.004030114		-2.3850937	down	-2.7984293	down	-1.1732996	down	T-cell immunoglobulin and mucin domain containing 4 [Source:HGNC Symbol;Acc:HGNC:25132] [ENSCAFT00000046230]	ENSCAFT00000046230	489160	XM_005619256
SLC24A2	0.013315364	0.0045415247	0.009760992		0.012423557	1.0263181	up	2.163005	up	2.1075387	up	solute carrier family 24 member 2 [Source:HGNC Symbol;Acc:HGNC:10976] [ENSCAFT00000002549]	ENSCAFT00000002549	481554	XM_846943
TNP2	0.004547389	4.1161245E-4	7.175189E-4	0.0025223924		2.127066	up	2.3265405	up	1.0937792	up	DG8-3i5 DG8-testis Canis familiaris cDNA 3', mRNA sequence [CO605577]		479849	CO605577
OGT	0.0113931745	0.0033236982	0.0032628085		0.036987185	-1.087057	down	-1.3261628	down	-1.219957	down	O-linked N-acetylglucosamine (GlcNAc) transferase [Source:HGNC Symbol;Acc:HGNC:8127] [ENSCAFT00000027149]	ENSCAFT00000027149	480955	XM_844299
EFCC1	0.019981742	0.009599356	0.0071334406			1.3683951	up	1.7696552	up	1.2932342	up	EF-hand and coiled-coil domain containing 1	ENSCAFT00000006971	484630	XM_014121540
GUCA1B	0.036162034	0.023828102			0.018345833	-1.4448355	down	1.4313318	up	2.068039	up	guanylate cyclase activator 1B [Source:HGNC Symbol;Acc:HGNC:4679] [ENSCAFT00000002572]	ENSCAFT00000002572	481801	XM_538922
KRT76	0.017145004	0.007166562			0.006227493	-1.1140851	down	1.2226166	up	1.3620989	up	Canis lupus familiaris keratin 76 (KRT76), mRNA [NM_001346020]	ENSCAFT00000039433	486518	NM_001346020
LOC482371	0.021885965	0.011657692	0.012981572			-1.2070835	down	-2.2796433	down	-1.8885547	down	homeobox A6 [Source:HGNC Symbol;Acc:HGNC:5107] [ENSCAFT00000004729]	ENSCAFT00000004729	482371	XM_849048
SETD7	0.013343205	0.004735985	0.03175645		0.0054452163	1.096031	up	-1.3613786	down	-1.492113	down	PREDICTED: Canis lupus familiaris SET domain containing (lysine methyltransferase) 7 (SETD7), mRNA [XM_533287]			XM_533287
MAB21L3	0.0066304514	0.0010778093	8.3646696E-4			1.5829222	up	2.285198	up	1.4436578	up	mab-21 like 3 [Source:HGNC Symbol;Acc:HGNC:26787] [ENSCAFT00000015535]	ENSCAFT00000015535	483137	XM_005630654
RGS1	0.012987435	0.004372587	0.0059216134	0.016792081		1.4006644	up	1.458512	up	1.0413	up	regulator of G protein signaling 1 [Source:HGNC Symbol;Acc:HGNC:9991] [ENSCAFT00000016853]	ENSCAFT00000016853	488585	XM_853197
CELF2	0.0062541915	9.318502E-4	0.0037248284		0.0021935476	1.0169157	up	-1.2913071	down	-1.3131505	down	CUGBP Elav-like family member 2 [Source:HGNC Symbol;Acc:HGNC:2550] [ENSCAFT00000008021]	ENSCAFT00000008021	607310	XM_852849
RSBN1L	0.021949312	0.01172329	0.011737221			2.180345	up	2.6782887	up	1.2283783	up	round spermatid basic protein 1 like [Source:HGNC Symbol;Acc:HGNC:24765] [ENSCAFT00000006930]	ENSCAFT00000006930	483278	XM_540397
LMTK2	0.0049499767	5.405888E-4	6.4342096E-4	0.006687119		-1.8300182	down	-2.1660376	down	-1.1836152	down	lemur tyrosine kinase 2 [Source:HGNC Symbol;Acc:HGNC:17880] [ENSCAFT00000024481]	ENSCAFT00000024481	608946	XM_846103
KLHL28	0.027998421	0.017026616			0.016932636	1.0425195	up	-1.1154585	down	-1.1628872	down	kelch like family member 28 [Source:HGNC Symbol;Acc:HGNC:19741] [ENSCAFT00000036681]	ENSCAFT00000036681	490668	XM_547790
CYBASC3	0.032020696	0.020076836			0.015420435	1.2530636	up	-1.2642444	down	-1.5841787	down	PREDICTED: Canis lupus familiaris cytochrome b, ascorbate dependent 3 (CYBASC3), transcript variant X2, mRNA [XM_540920]			XM_540920
USHBP1	0.03673661	0.024366664	0.048222378		0.04411711	-1.0098382	down	1.7651769	up	1.7825432	up	USH1 protein network component harmonin binding protein 1 [Source:HGNC Symbol;Acc:HGNC:24058] [ENSCAFT00000024527]	ENSCAFT00000024527	484842	XM_005632730
EFCAB1	0.034333553	0.021875806	0.019800274			1.3876791	up	1.5587645	up	1.1232889	up	PREDICTED: Canis lupus familiaris EF-hand calcium binding domain 1, transcript variant 2 (EFCAB1), mRNA [XM_535064]		477872	XM_535064
ICMT	0.0026473382	5.7312183E-5	2.7792106E-4	3.4423734E-4		2.2838633	up	2.285739	up	1.0008211	up	Canis lupus familiaris isoprenylcysteine carboxyl methyltransferase (ICMT), mRNA	ENSCAFT00000031112		XM_546748
LGALS7B	0.03925142	0.026547406	0.020504897			1.448565	up	2.0552282	up	1.4188029	up	PREDICTED: Canis lupus familiaris lectin, galactoside-binding, soluble, 7B (LGALS7B), mRNA [XM_003432586]	ENSCAFT00000009148		HQ637388
PTPDC1	0.024182027	0.013876949	0.029000152		0.028138036	-1.0027605	down	1.7058153	up	1.7105242	up	protein tyrosine phosphatase domain containing 1 [Source:HGNC Symbol;Acc:HGNC:30184] [ENSCAFT00000043178]	ENSCAFT00000043178	476357	XM_533558
TCERG1	0.018801931	0.008568659	0.014189088		0.02615208	1.069394	up	2.082551	up	1.9474123	up	PREDICTED: Canis lupus familiaris transcription elongation regulator 1, transcript variant 1 (TCERG1), mRNA [XM_535230]		478052	XM_535230
FTL	0.036227252	0.023963353			0.01861107	-1.2598281	down	1.2835902	up	1.6171031	up	Canis lupus familiaris ferritin light chain (FTL), mRNA [NM_001024636]		477042	NM_001024636
IGDCC4	0.04534803	0.03369839				1.0267537	up	1.4267704	up	1.3895937	up	immunoglobulin superfamily DCC subclass member 4 [Source:HGNC Symbol;Acc:HGNC:13770] [ENSCAFT00000027181]	ENSCAFT00000027181	487604	XM_014109382
VSX2	0.010559064	0.002808019	0.004114357	0.010978553		2.170955	up	2.3493135	up	1.0821568	up	PREDICTED: Canis lupus familiaris visual system homeobox 2 (VSX2), transcript variant X3, mRNA [XM_014116060]		490780	XM_014116060
MNT	0.008100734	0.0016494404		0.021366395	0.0015337099	-1.203975	down	1.070893	up	1.2893285	up	MAX network transcriptional repressor [Source:HGNC Symbol;Acc:HGNC:7188] [ENSCAFT00000030644]	ENSCAFT00000030644	491202	XM_005624950
LIN9	0.0042880983	2.6226134E-4	4.2977484E-4		0.003982814	1.1203529	up	1.6357589	up	1.4600389	up	lin-9 DREAM MuvB core complex component [Source:HGNC Symbol;Acc:HGNC:30830] [ENSCAFT00000038412]	ENSCAFT00000038412	611881	XM_849606
HYAL4	0.026294773	0.015723435	0.019681185			1.1677791	up	2.4226258	up	2.0745583	up	hyaluronoglucosaminidase 4 [Source:HGNC Symbol;Acc:HGNC:5323] [ENSCAFT00000002773]	ENSCAFT00000002773	475212	XM_532444
TOE1	0.011515564	0.003409543	0.0025111714			-1.127055	down	-1.2665509	down	-1.1237702	down	target of EGR1, member 1 (nuclear) [Source:HGNC Symbol;Acc:HGNC:15954] [ENSCAFT00000007420]	ENSCAFT00000007420	100856551	XM_003639524
LRRC4C	0.004217707	1.8364472E-4	2.4539643E-4	0.02179974		-1.5902935	down	-2.2400827	down	-1.408597	down	PREDICTED: Canis lupus familiaris leucine rich repeat containing 4C (LRRC4C), mRNA [XM_540535]			XM_540535
LOC482570	0.021295747	0.010910593	0.04176532		0.014497734	-1.1027498	down	1.6664252	up	1.8376503	up	PREDICTED: Canis lupus familiaris olfactory receptor 4E1 (LOC482570), mRNA [XM_539687]	ENSCAFT00000036256	482570	XM_539687
NXPE4	0.0042880983	2.4599014E-4	4.6144048E-4	0.001869822		-2.1350136	down	-2.3746035	down	-1.1122195	down	neurexophilin and PC-esterase domain family member 4 [Source:HGNC Symbol;Acc:HGNC:23117] [ENSCAFT00000021417]	ENSCAFT00000021417	489394	XM_005619743
SRD5A1	0.044618405	0.03217637	0.025468074			-1.5553615	down	-2.0907207	down	-1.3442024	down	steroid 5 alpha-reductase 1		403716	AF136720
FKBP2	0.017488822	0.0073864255	0.0059100925			-1.2000722	down	-1.3174677	down	-1.0978236	down	FK506 binding protein 2 [Source:HGNC Symbol;Acc:HGNC:3718] [ENSCAFT00000023132]	ENSCAFT00000023132	483764	XM_540885
NLRP9	0.04340389	0.030867787			0.028718038	1.1076807	up	-1.2514952	down	-1.3862572	down	NLR family pyrin domain containing 9 [Source:HGNC Symbol;Acc:HGNC:22941] [ENSCAFT00000003954]	ENSCAFT00000003954	476375	XM_533578
PDHB	0.023547472	0.0132604055			0.010737966	1.0635467	up	-1.095158	down	-1.1647516	down	PREDICTED: Canis lupus familiaris pyruvate dehydrogenase (lipoamide) beta, transcript variant 1 (PDHB), mRNA [XM_533778]		476574	XM_533778
RCVRN	0.023638858	0.013346177	0.011096656			-1.6036497	down	-1.9945505	down	-1.2437568	down	Canis lupus familiaris recoverin (RCVRN), mRNA [NM_001014281]	ENSCAFT00000027651	489500	NM_001014281
CCDC7	0.012987435	0.0043822243	0.0051130196	0.0217238		-1.5592765	down	-1.6953672	down	-1.0872782	down	coiled-coil domain containing 7 [Source:HGNC Symbol;Acc:HGNC:26533] [ENSCAFT00000006197]	ENSCAFT00000006197	477958	XM_005616953
CWH43	0.0051258663	6.323638E-4	0.001844406	0.0016861297		-2.1655123	down	-2.0966506	down	1.0328438	up	cell wall biogenesis 43 C-terminal homolog [Source:HGNC Symbol;Acc:HGNC:26133] [ENSCAFT00000003159]	ENSCAFT00000003159	482143	XM_014118650
GADL1	0.009167334	0.002182065	0.0016668786			-1.8660499	down	-2.7960567	down	-1.4983827	down	glutamate decarboxylase like 1 [Source:HGNC Symbol;Acc:HGNC:27949] [ENSCAFT00000050127]	ENSCAFT00000050127	485629	XM_005634328
KRT27	0.043674804	0.031187233	0.030615471			1.2151746	up	2.0038643	up	1.6490341	up	Canis lupus familiaris keratin 27 (KRT27), mRNA [NM_001346069]	ENSCAFT00000025399	491007	NM_001346069
LOC100686742	0.015881946	0.0063389484			0.004772266	1.3990963	up	-1.4690747	down	-2.055377	down	PREDICTED: Canis lupus familiaris transmembrane protein ENSP00000340100 homolog (LOC100686742), mRNA [XM_003435413]	ENSCAFT00000037464	100686742	XM_003435413
CCDC80	0.0073329816	0.0013197238	0.0023236584		0.0068968986	1.1374098	up	2.7780213	up	2.4424102	up	PREDICTED: Canis lupus familiaris coiled-coil domain containing 80 (CCDC80), mRNA [XM_535742]			XM_535742
VWA3A	0.04474	0.03272708			0.027507074	1.2341638	up	-1.3861909	down	-1.7107866	down	von Willebrand factor A domain containing 3A [Source:HGNC Symbol;Acc:HGNC:27088] [ENSCAFT00000028143]	ENSCAFT00000028143	479813	XM_536940
RASAL1	0.015155864	0.0059611597	0.019807007		0.010127168	-1.0410442	down	1.469056	up	1.5293523	up	RAS protein activator like 1 [Source:HGNC Symbol;Acc:HGNC:9873] [ENSCAFT00000014296]	ENSCAFT00000014296	486277
CCDC158	0.004547389	3.945863E-4	0.0010266158		0.0019025523	1.0283889	up	1.5126177	up	1.4708617	up	PREDICTED: Canis lupus familiaris coiled-coil domain containing 158 (CCDC158), transcript variant X3, mRNA [XM_014109949]			XM_014109949
SELENOV	0.004547389	3.660896E-4	8.6115714E-4	0.0015004965		2.1313157	up	2.1816444	up	1.0236139	up	DG8-176j18 DG8-testis Canis familiaris cDNA 3', mRNA sequence [CO599097]		100303414	CO599097
ZAR1	0.009008856	0.002052816	0.001794234	0.029286599		-1.6563905	down	-2.0433803	down	-1.2336344	down	PREDICTED: Canis lupus familiaris zygote arrest 1 (ZAR1), transcript variant X1, mRNA [XM_003431836]	ENSCAFT00000037754	100688284	XM_003431836
CCDC61	0.017771572	0.007763778	0.03274813		0.010475396	1.0428542	up	-1.2399772	down	-1.2931154	down	coiled-coil domain containing 61 [Source:HGNC Symbol;Acc:HGNC:33629] [ENSCAFT00000006986]	ENSCAFT00000006986	476430	XM_533637
AADAC	0.0026473382	3.822411E-5	1.6100187E-4	0.039821655	0.01079256	1.2855122	up	1.7348351	up	1.3495283	up	arylacetamide deacetylase [Source:HGNC Symbol;Acc:HGNC:17] [ENSCAFT00000013588]	ENSCAFT00000013588	477115	XM_534309
LRRD1	0.034436308	0.022041235	0.018286122			1.302948	up	1.4809915	up	1.1366466	up	leucine rich repeats and death domain containing 1 [Source:HGNC Symbol;Acc:HGNC:34300] [ENSCAFT00000003077]	ENSCAFT00000003077	482296	XM_539413
ZADH2	0.021861475	0.011581188		0.016667109	0.030533088	1.2173636	up	1.024318	up	-1.1884625	down	zinc binding alcohol dehydrogenase domain containing 2 [Source:HGNC Symbol;Acc:HGNC:28697] [ENSCAFT00000000035]	ENSCAFT00000000035	476162	XM_533369
SERPINA7	0.012343621	0.003994021	0.0038665128		0.042659145	1.1502715	up	1.5951768	up	1.3867829	up	serpin family A member 7 [Source:HGNC Symbol;Acc:HGNC:11583] [ENSCAFT00000028383]	ENSCAFT00000028383	481007	XM_538128
CAVIN4	0.004547389	4.4402832E-4	5.577111E-4	0.005575068		-2.4073405	down	-3.0538967	down	-1.268577	down	caveolae associated protein 4 [Source:HGNC Symbol;Acc:HGNC:33742] [ENSCAFT00000004060]	ENSCAFT00000004060	481632	XM_538754
ADAMTS14	0.013855037	0.0050875535	0.027968798		0.006405361	-1.1611202	down	1.8505415	up	2.1487012	up	ADAM metallopeptidase with thrombospondin type 1 motif 14 [Source:HGNC Symbol;Acc:HGNC:14899] [ENSCAFT00000022359]	ENSCAFT00000022359	489031	XM_546149
NDUFAF3	0.02808658	0.017120993			0.015162097	1.1808866	up	-1.0648797	down	-1.2575022	down	NADH:ubiquinone oxidoreductase complex assembly factor 3 [Source:HGNC Symbol;Acc:HGNC:29918] [ENSCAFT00000018988]	ENSCAFT00000018988	476631	XM_533836
SNCAIP	0.020486457	0.010258095	0.032870114		0.015643476	-1.0885712	down	1.9401989	up	2.1120448	up	synuclein alpha interacting protein [Source:HGNC Symbol;Acc:HGNC:11139] [ENSCAFT00000000818]	ENSCAFT00000000818	481479	XM_538600
KLC3	0.04474	0.032648098				1.0030409	up	1.6524185	up	1.6474088	up	kinesin light chain 3 [Source:HGNC Symbol;Acc:HGNC:20717] [ENSCAFT00000007257]	ENSCAFT00000007257	484448	XM_541563
ARV1	0.031131823	0.019383965			0.020484181	-1.2441001	down	1.9590865	up	2.4372997	up	ARV1 homolog, fatty acid homeostasis modulator [Source:HGNC Symbol;Acc:HGNC:29561] [ENSCAFT00000018897]	ENSCAFT00000018897	488975	XM_851972
SPATS2L	0.004547389	4.0612888E-4	0.0011269675		0.001797027	-1.0275998	down	-1.6905328	down	-1.6451277	down	spermatogenesis associated serine rich 2 like [Source:HGNC Symbol;Acc:HGNC:24574] [ENSCAFT00000017567]	ENSCAFT00000017567	478862	XM_536022
ZNF568	0.024038363	0.013746176		0.013551412		-2.0502155	down	-1.6961195	down	1.2087682	up	zinc finger protein 568	ENSCAFT00000010212	484559	XM_014115451
TCF4	0.013343205	0.0046578664	0.009304973		0.0137107875	-1.0169461	down	-1.3678937	down	-1.3450994	down	Canis lupus familiaris transcription factor 4 (TCF4), mRNA [NM_001003268]	ENSCAFT00000048913	403949	NM_001003268
IL36G	0.004547389	4.41073E-4	5.4367626E-4	0.005916631		-1.7077408	down	-1.9887087	down	-1.1645261	down	PREDICTED: Canis lupus familiaris interleukin 36, gamma (IL36G), transcript variant X1, mRNA [XM_005630449]	ENSCAFT00000045060		XM_005630449
RPS19BP1	0.028164761	0.017209528	0.03241559		0.03637946	1.0081738	up	1.4951609	up	1.4830388	up	ribosomal protein S19 binding protein 1 [Source:HGNC Symbol;Acc:HGNC:28749] [ENSCAFT00000044111]	ENSCAFT00000044111	474502	XM_531730
GRIK5	0.026415147	0.015880518			0.012184551	-1.5179685	down	1.3323841	up	2.0225172	up	Canis lupus familiaris glutamate ionotropic receptor kainate type subunit 5 (GRIK5), mRNA [NM_001287004]	ENSCAFT00000007929	484480	NM_001287004
ACAP3	0.0484459	0.036422316				1.6535841	up	1.6445045	up	-1.005521	down	ArfGAP with coiled-coil, ankyrin repeat and PH domains 3 [Source:HGNC Symbol;Acc:HGNC:16754] [ENSCAFT00000030647]	ENSCAFT00000030647	489597	XM_546717
CDH2	0.012754106	0.004220517	0.0032451919			-1.6829108	down	-2.2852225	down	-1.3578987	down	Canis lupus familiaris cadherin 2 (CDH2), mRNA [NM_001287156]	ENSCAFT00000028783	480169	NM_001287156
TMPRSS11D	0.010702233	0.002920103	0.002291579			-1.9061635	down	-2.728929	down	-1.4316343	down	transmembrane protease, serine 11D [Source:HGNC Symbol;Acc:HGNC:24059] [ENSCAFT00000004466]	ENSCAFT00000004466	611678	XM_849377
FGF21	0.0026473382	5.689091E-5	1.8334086E-4	0.0016931493		1.9910717	up	2.5015485	up	1.256383	up	fibroblast growth factor 21 [Source:HGNC Symbol;Acc:HGNC:3678] [ENSCAFT00000006274]	ENSCAFT00000006274	484395	XM_541510
SDC4	0.021861475	0.011574961	0.011867997			-1.8068429	down	-2.0906973	down	-1.1570996	down	syndecan 4 [Source:HGNC Symbol;Acc:HGNC:10661] [ENSCAFT00000045390]	ENSCAFT00000045390	485893	XM_543017
WWP1	0.008187232	0.0017230023	0.0032357352		0.007470443	1.0247476	up	1.2759404	up	1.2451265	up	WW domain containing E3 ubiquitin protein ligase 1 [Source:HGNC Symbol;Acc:HGNC:17004] [ENSCAFT00000013974]	ENSCAFT00000013974	100856769	XM_003640017
TDRD15	0.0068193832	0.0011543563	0.012389333	0.0012217457		-1.9094352	down	-1.5978007	down	1.1950396	up	tudor domain containing 15 [Source:HGNC Symbol;Acc:HGNC:45037] [ENSCAFT00000045655]	ENSCAFT00000045655	100685093	XM_014120273
FBXO40	0.0042880983	2.9852684E-4	3.1802803E-4		0.04659122	1.2856644	up	1.668912	up	1.2980931	up	F-box protein 40 [Source:HGNC Symbol;Acc:HGNC:29816] [ENSCAFT00000018263]	ENSCAFT00000018263	488004	XM_545126
ACOX1	0.0062541915	9.150435E-4	0.0014435032		0.0066253734	-1.0424333	down	-1.2793916	down	-1.2273128	down	acyl-CoA oxidase 1 [Source:HGNC Symbol;Acc:HGNC:119] [ENSCAFT00000008028]	ENSCAFT00000008028	483322	XM_540441
ADGRF5	0.006277065	9.657023E-4	0.04433789	7.7375537E-4		-1.8486999	down	-1.4091963	down	1.3118825	up	adhesion G protein-coupled receptor F5 [Source:HGNC Symbol;Acc:HGNC:19030] [ENSCAFT00000003269]	ENSCAFT00000003269	474926
IQCK	0.009131276	0.0021469763	0.002425076	0.014634932		1.6856792	up	1.8951325	up	1.1242546	up	IQ motif containing K [Source:HGNC Symbol;Acc:HGNC:28556] [ENSCAFT00000028642]	ENSCAFT00000028642	100856499	XM_003639106
ABHD2	0.00997961	0.002534734	0.0023050325		0.040577646	-1.0981363	down	-1.3215735	down	-1.2034694	down	PREDICTED: Canis lupus familiaris abhydrolase domain containing 2, transcript variant 3 (ABHD2), mRNA [XM_844639]		479037	XM_844639
ST3GAL6	0.012032248	0.003789547	0.01446828		0.0064646243	1.0350392	up	-1.3378824	down	-1.3847607	down	ST3 beta-galactoside alpha-2,3-sialyltransferase 6 [Source:HGNC Symbol;Acc:HGNC:18080] [ENSCAFT00000014615]	ENSCAFT00000014615	478535	XM_005639375
IFI44L	0.034525	0.022390202			0.019985272	1.2792857	up	-1.6208028	down	-2.0734699	down	interferon induced protein 44 like [Source:HGNC Symbol;Acc:HGNC:17817] [ENSCAFT00000032400]	ENSCAFT00000032400	479980	XM_537104
ERN2	0.0026946045	7.430695E-5		2.4965007E-4	6.2951125E-4	-2.2544415	down	-1.1298494	down	1.9953465	up	endoplasmic reticulum to nucleus signaling 2 [Source:HGNC Symbol;Acc:HGNC:16942] [ENSCAFT00000027982]	ENSCAFT00000027982	489970	XM_547090
IPO13	0.009648667	0.0024226697	0.0020625852	0.035309087		1.6643134	up	2.0823443	up	1.2511731	up	importin 13 [Source:HGNC Symbol;Acc:HGNC:16853] [ENSCAFT00000007856]	ENSCAFT00000007856	475388	XM_532612
CBD103	0.043114055	0.030536514			0.023954097	-1.6023064	down	1.6617337	up	2.6626065	up	Canis lupus familiaris beta-defensin 103 (CBD103), mRNA [NM_001129980]	ENSCAFT00000042903	100170103	NM_001129980
OR13A1	0.043564644	0.031045342			0.04225407	-1.1075983	down	2.0905895	up	2.3155332	up	olfactory receptor family 13 subfamily A member 1 [Source:HGNC Symbol;Acc:HGNC:14772] [ENSCAFT00000038923]	ENSCAFT00000038923	486778	XM_543905
NANS	0.008100734	0.0016313391	0.0017474334		0.02031099	-1.0883176	down	-1.358715	down	-1.2484545	down	N-acetylneuraminate synthase [Source:HGNC Symbol;Acc:HGNC:19237] [ENSCAFT00000003885]	ENSCAFT00000003885	481624	XM_538746
NPPC	0.004602421	4.742698E-4	5.6596316E-4		0.010117674	1.3338199	up	2.6548052	up	1.9903777	up	natriuretic peptide C [Source:HGNC Symbol;Acc:HGNC:7941] [ENSCAFT00000017709]	ENSCAFT00000017709	610169	XM_847591
OSGIN1	0.018420622	0.008341414	0.012449381		0.029526621	1.0567096	up	1.545058	up	1.4621404	up	oxidative stress induced growth inhibitor 1 [Source:HGNC Symbol;Acc:HGNC:30093] [ENSCAFT00000031783]	ENSCAFT00000031783		XM_005620648
DMAC2	0.01053339	0.002782405	0.012472298		0.004555523	-1.0643932	down	1.5409149	up	1.6401391	up	ATP5S like [Source:HGNC Symbol;Acc:HGNC:25496] [ENSCAFT00000008025]	ENSCAFT00000008025	484486	XM_541600
PNPLA5	0.012543463	0.0041144015		0.006777189	0.012206308	-1.9389842	down	-1.0733048	down	1.8065552	up	patatin like phospholipase domain containing 5 [Source:HGNC Symbol;Acc:HGNC:24888] [ENSCAFT00000001391]	ENSCAFT00000001391	481216	XM_538337
AIF1L	0.011783271	0.0035161169	0.0036729942		0.032606915	1.2152643	up	2.06272	up	1.6973429	up	PREDICTED: Canis lupus familiaris allograft inflammatory factor 1-like (AIF1L), mRNA [XM_845597]			XM_845597
SFPQ	0.0484459	0.036400694			0.036577992	1.0551305	up	-1.1592131	down	-1.223121	down	Q9BSV4_HUMAN (Q9BSV4) SFPQ protein (Fragment), partial (27%) [TC73312]	ENSCAFT00000005784	100688260	XM_003431958
RFX5	0.021966584	0.0118180895	0.044023056		0.015690895	1.0600556	up	-1.3609512	down	-1.442684	down	regulatory factor X5 [Source:HGNC Symbol;Acc:HGNC:9986] [ENSCAFT00000020094]	ENSCAFT00000020094	483197	XM_845520
CXHXorf66	0.01928066	0.00892342	0.018084953	0.017109983		-1.861786	down	-1.8160886	down	1.0251626	up	chromosome X open reading frame 66 [Source:HGNC Symbol;Acc:HGNC:33743] [ENSCAFT00000035732]	ENSCAFT00000035732	612060	XM_005641884
LOC606863	0.017629465	0.0075481744			0.00595289	1.3112258	up	-1.4593132	down	-1.9134891	down	Canis lupus familiaris immunity-related GTPase family M protein-like (LOC606863), mRNA [NM_001313846]	ENSCAFT00000020092	606863	NM_001313846
LOC481173	0.024438638	0.014116949	0.012354692			-1.4684818	down	-1.7063376	down	-1.1619738	down	PREDICTED: Canis lupus familiaris olfactory receptor 6C2-like (LOC100683660), mRNA [XM_003638953]	ENSCAFT00000000834	481173	XM_003638953
SLC35G2	0.008100734	0.0016562088	0.013500438	0.0018117331		1.8595313	up	1.5914742	up	-1.1684332	down	solute carrier family 35 member G2 [Source:HGNC Symbol;Acc:HGNC:28480] [ENSCAFT00000011927]	ENSCAFT00000011927	485675	XM_005634465
ANAPC2	0.012032248	0.0037862835	0.0048060967		0.022878878	-1.0650158	down	-1.3740585	down	-1.2901767	down	anaphase promoting complex subunit 2 [Source:HGNC Symbol;Acc:HGNC:19989] [ENSCAFT00000030976]	ENSCAFT00000030976		XM_548357
TEX44	0.025832722	0.015245538	0.036221996		0.02671165	-1.028568	down	1.6798158	up	1.7278049	up	testis expressed 44 [Source:HGNC Symbol;Acc:HGNC:28563] [ENSCAFT00000017635]	ENSCAFT00000017635	610110	XM_847517
CALML6	0.018473739	0.008392279			0.0065617543	-1.5414407	down	1.2756029	up	1.9662663	up	calmodulin like 6 [Source:HGNC Symbol;Acc:HGNC:24193] [ENSCAFT00000030500]	ENSCAFT00000030500	607269	XM_005620404
NKX2-5	0.01800267	0.007910551	0.02274892		0.014026301	-1.028362	down	1.4337995	up	1.474465	up	Canis lupus familiaris NK2 homeobox 5 (NKX2-5), mRNA [NM_001010959]	ENSCAFT00000048845	489113	NM_001010959
TCERG1	0.019353585	0.0091431			0.009229623	1.0862592	up	-1.2457807	down	-1.3532407	down	transcription elongation regulator 1 [Source:HGNC Symbol;Acc:HGNC:15630] [ENSCAFT00000010506]	ENSCAFT00000010506	478052	XM_535230
SLPI	0.008100734	0.0016163085	0.0048795305		0.004193076	-1.0071127	down	1.445764	up	1.4560472	up	Canis lupus familiaris secretory leukocyte peptidase inhibitor (SLPI), mRNA [NM_001113171]	ENSCAFT00000047225	100127207	NM_001113171
SLC23A3	0.0070173875	0.0012425563	9.565992E-4			1.3277733	up	1.7804258	up	1.3409109	up	solute carrier family 23 member 3 [Source:HGNC Symbol;Acc:HGNC:20601] [ENSCAFT00000045429]	ENSCAFT00000045429	100855597	XM_014111047
LOC102154754	0.004547389	4.540988E-4	0.0022112264		0.0011269418	-1.0808377	down	2.6326568	up	2.8454747	up	PREDICTED: Canis lupus familiaris olfactory receptor 5 (LOC102154754), mRNA [XM_005616838]	ENSCAFT00000023481	102154754	XM_005616838
LY6H	0.0051258663	6.279056E-4	0.001078551	0.003199928		1.5336918	up	1.5993837	up	1.0428325	up	lymphocyte antigen 6 family member H [Source:HGNC Symbol;Acc:HGNC:6728] [ENSCAFT00000043336]	ENSCAFT00000043336	482072	XM_539193
OXR1	0.045128	0.03340389		0.031663876		1.3197669	up	1.0815519	up	-1.2202529	down	oxidation resistance 1 [Source:HGNC Symbol;Acc:HGNC:15822] [ENSCAFT00000001061]	ENSCAFT00000001061	481998	XM_003431771
CLIC1	0.0049826065	5.857636E-4		0.026316978	5.234544E-4	-1.2245605	down	1.1301919	up	1.3839883	up	Canis lupus familiaris chloride intracellular channel 1 (CLIC1), mRNA [NM_001252138]	ENSCAFT00000035841	474847	NM_001252138
MYBPC3	0.0044583203	3.1706487E-4	9.265412E-4	0.0010585684		2.0867605	up	2.0611055	up	-1.0124472	down	Canis lupus familiaris myosin binding protein C, cardiac (MYBPC3), mRNA [NM_001048106]	ENSCAFT00000046461	483624	NM_001048106
SLPI	0.009187631	0.002230948	0.033658475		0.0021113195	-1.2635903	down	1.644062	up	2.077421	up	Canis lupus familiaris secretory leukocyte peptidase inhibitor (SLPI), mRNA [NM_001113171]	ENSCAFT00000047225	100127207	NM_001113171
SCARA5	0.026140796	0.015593422			0.012504761	-1.1909311	down	1.2778162	up	1.521791	up	scavenger receptor class A member 5 [Source:HGNC Symbol;Acc:HGNC:28701] [ENSCAFT00000013271]	ENSCAFT00000013271	486097	XM_543223
RAD54L2	0.009131276	0.0021236266	0.0023111037		0.0223998	-1.0951799	down	-1.4114591	down	-1.2887919	down	RAD54-like 2 (S. cerevisiae) [Source:HGNC Symbol;Acc:HGNC:29123] [ENSCAFT00000016081]	ENSCAFT00000016081	476608	XM_003639756
VCP	0.007434779	0.0013716694	0.0012559727		0.031400423	-1.103022	down	-1.3213532	down	-1.197939	down	valosin containing protein [Source:HGNC Symbol;Acc:HGNC:12666] [ENSCAFT00000003151]	ENSCAFT00000003151	481590	XM_847533
MXI1	0.006024074	8.306052E-4	0.0031997673		0.0020849758	-1.019502	down	1.4462456	up	1.4744503	up	PREDICTED: Canis lupus familiaris MAX interactor 1 (MXI1), mRNA [XM_847302]		609946	XM_847302
FN3KRP	0.01956661	0.009332992	0.024199735		0.017293472	-1.0125946	down	1.2568318	up	1.2726611	up	fructosamine 3 kinase related protein [Source:HGNC Symbol;Acc:HGNC:25700] [ENSCAFT00000020679]	ENSCAFT00000020679	480821	XM_005642162
NTSR1	0.008302203	0.001783347	0.049239896	0.0013998832		2.4049973	up	1.6708947	up	-1.439347	down	neurotensin receptor 1 [Source:HGNC Symbol;Acc:HGNC:8039] [ENSCAFT00000020165]	ENSCAFT00000020165	485963	XM_543088
DPP10	0.004547389	3.941934E-4	0.0027710383	6.484514E-4		-1.9007901	down	-1.6919196	down	1.1234518	up	dipeptidyl peptidase like 10 [Source:HGNC Symbol;Acc:HGNC:20823] [ENSCAFT00000008003]	ENSCAFT00000008003	476121	CX005277
SLC24A5	0.034525	0.022398658	0.024041852			-1.140936	down	-1.7484944	down	-1.5325089	down	solute carrier family 24 member 5 [Source:HGNC Symbol;Acc:HGNC:20611] [ENSCAFT00000022156]	ENSCAFT00000022156	612878	CX990615
LOC102151657	0.0042880983	2.3109558E-4	4.1606987E-4	0.0020585146		-1.8341452	down	-2.0314832	down	-1.1075913	down	PREDICTED: Canis lupus familiaris olfactory receptor 8G1-like (LOC102151657), mRNA [XM_005620300]	ENSCAFT00000047851	102151657	XM_005620300
LMO3	0.013343205	0.004764047	0.0042777904	0.042490613		-1.8763511	down	-2.360514	down	-1.2580342	down	LIM domain only 3 [Source:HGNC Symbol;Acc:HGNC:6643] [ENSCAFT00000048736]	ENSCAFT00000048736	486662	XM_861457
DOGEST8	0.008837123	0.0019695652	0.014837935		0.0025449072	1.0469435	up	-1.1931185	down	-1.2491276	down	iv22d09.b1 Brain - Cerebellum Library (DOGEST8) Canis familiaris cDNA, mRNA sequence [CX005831]			CX005831
PIK3R3	0.0045141387	3.2758625E-4	3.8054524E-4	0.008789935		2.2328818	up	3.1234703	up	1.3988518	up	phosphoinositide-3-kinase regulatory subunit 3 [Source:HGNC Symbol;Acc:HGNC:8981] [ENSCAFT00000006956]	ENSCAFT00000006956	100856339	XM_003639523
RPS6KA1	0.048399817	0.03624718				-1.2609756	down	-1.0182402	down	1.2383871	up	ribosomal protein S6 kinase A1 [Source:HGNC Symbol;Acc:HGNC:10430] [ENSCAFT00000019797]	ENSCAFT00000019797	487353	XM_003433854
LIPF	0.0068193832	0.0011719511		0.0055059996	0.001833628	-1.6455135	down	1.0541046	up	1.7345432	up	Canis lupus familiaris lipase F, gastric type (LIPF), mRNA [NM_001003209]	ENSCAFT00000024834	403867	NM_001003209
PLEKHA1	0.028708529	0.01762512			0.01343939	1.1794877	up	-1.1331103	down	-1.3364896	down	pleckstrin homology domain containing A1 [Source:HGNC Symbol;Acc:HGNC:14335] [ENSCAFT00000019914]	ENSCAFT00000019914	477851	XM_860871
LOC489341	0.009303197	0.0022819163	0.0022762588	0.020434506		-1.9888612	down	-2.441727	down	-1.2277011	down	PREDICTED: Canis lupus familiaris olfactory receptor 10G9-like (LOC489341), mRNA [XM_847539]	ENSCAFT00000018117	489341	XM_847539
COL5A3	0.0042880983	2.883099E-4	0.0013419342		8.647207E-4	-1.045299	down	2.4076827	up	2.5167482	up	collagen type V alpha 3 chain [Source:HGNC Symbol;Acc:HGNC:14864] [ENSCAFT00000028514]	ENSCAFT00000028514	484961	XM_542078
ACACA	0.0062541915	9.0820016E-4	9.0460404E-4		0.019858193	-1.1638706	down	-1.5932947	down	-1.3689622	down	acetyl-CoA carboxylase alpha [Source:HGNC Symbol;Acc:HGNC:84] [ENSCAFT00000028673]	ENSCAFT00000028673	491130	XM_003435288
SOST	0.03443569	0.021990862	0.017944			1.2871737	up	1.856495	up	1.4423033	up	sclerostin [Source:HGNC Symbol;Acc:HGNC:13771] [ENSCAFT00000046151]	ENSCAFT00000046151	490948	XM_548071
CPSF4	0.0026473382	3.3830405E-5		7.555091E-4	1.7061106E-4	-1.3148242	down	1.0703539	up	1.4073272	up	cleavage and polyadenylation specific factor 4 [Source:HGNC Symbol;Acc:HGNC:2327] [ENSCAFT00000023892]	ENSCAFT00000023892	489859	XM_845056
AWAT1	0.017405331	0.00730064	0.032132644		0.009725155	-1.1702088	down	2.1643646	up	2.5327587	up	acyl-CoA wax alcohol acyltransferase 1 [Source:HGNC Symbol;Acc:HGNC:23252] [ENSCAFT00000026555]	ENSCAFT00000026555	491938	XM_549058
COCH	0.0042880983	2.2720313E-4	6.756389E-4	8.661337E-4		-2.0389764	down	-2.0343285	down	1.0022848	up	PREDICTED: Canis lupus familiaris coagulation factor C homolog, cochlin (Limulus polyphemus) (COCH), mRNA [XM_547762]		490640	XM_547762
DEFB122	0.012283619	0.0039156936	0.0034266138	0.040798865		-2.1400502	down	-2.8824573	down	-1.346911	down	Canis lupus familiaris beta-defensin 122 (DEFB122), transcript variant cBD-3, mRNA [NM_001024641]	ENSCAFT00000038730	403504	NM_001024641
COMMD10	0.03925142	0.026439197			0.03033198	1.1870573	up	-1.0272553	down	-1.2194109	down	PREDICTED: Canis lupus familiaris COMM domain containing 10 (COMMD10), mRNA [XM_531865]		474635	XM_531865
RBM3	0.012212593	0.0038640716			0.0030140758	1.1439017	up	-1.2001336	down	-1.3728349	down	PREDICTED: Canis lupus familiaris RNA binding motif (RNP1, RRM) protein 3, transcript variant 2 (RBM3), mRNA [XM_858078]	ENSCAFT00000024556	609457	XM_858078
OLFML2A	0.04474	0.03269066	0.049302157			1.0373858	up	1.6242527	up	1.5657171	up	olfactomedin like 2A [Source:HGNC Symbol;Acc:HGNC:27270] [ENSCAFT00000045489]	ENSCAFT00000045489	491336	XM_548457
KLHL3	0.024780016	0.014350111	0.025749115		0.03379694	-1.0262679	down	-1.7661237	down	-1.7209188	down	kelch like family member 3 [Source:HGNC Symbol;Acc:HGNC:6354] [ENSCAFT00000001726]	ENSCAFT00000001726	481523	XM_005626574
PDGFRB	0.0042880983	2.2501149E-4	2.8584793E-4		0.017531559	1.2210715	up	1.631687	up	1.3362749	up	Canis lupus familiaris platelet derived growth factor receptor beta (PDGFRB), mRNA [NM_001003382]	ENSCAFT00000000773	442985	NM_001003382
TOR4A	0.011783271	0.0035509558	0.003985862		0.02807472	1.2190983	up	2.260969	up	1.8546239	up	torsin family 4 member A [Source:HGNC Symbol;Acc:HGNC:25981] [ENSCAFT00000030924]	ENSCAFT00000030924	491229	XM_005625059
PCDHA5	0.018192194	0.00813236	0.025267199		0.013456177	-1.098256	down	2.4842324	up	2.7283232	up	protocadherin alpha subfamily C, 2 [Source:HGNC Symbol;Acc:HGNC:8677] [ENSCAFT00000009802]	ENSCAFT00000009802	478037	XM_535216
ALKBH3	0.01928066	0.008976405	0.016217375		0.024265952	-1.0404668	down	-1.9053416	down	-1.8312372	down	alkB homolog 3, alpha-ketoglutaratedependent dioxygenase [Source:HGNC Symbol;Acc:HGNC:30141] [ENSCAFT00000048922]	ENSCAFT00000048922	475938
ZC3H7B	0.013343205	0.0046800715	0.004261477	0.040313814		1.4580789	up	1.6651049	up	1.1419854	up	E1A binding protein p300 [Source:HGNC Symbol;Acc:HGNC:3373] [ENSCAFT00000001675]	ENSCAFT00000001675	474490	XM_531719
TMEM232	0.01800267	0.007980125	0.007786749			-1.2563983	down	-2.2000546	down	-1.7510805	down	transmembrane protein 232 [Source:HGNC Symbol;Acc:HGNC:37270] [ENSCAFT00000011853]	ENSCAFT00000011853	100684579	XM_014112060
COG7	0.010472271	0.0027206624	0.015431677		0.0038433482	1.0568825	up	-1.3082156	down	-1.3826303	down	component of oligomeric golgi complex 7 [Source:HGNC Symbol;Acc:HGNC:18622] [ENSCAFT00000028055]	ENSCAFT00000028055	479808	XM_536935
DEGS2	0.03235434	0.020379947	0.017742928			1.7232542	up	2.1454961	up	1.2450259	up	delta 4-desaturase, sphingolipid 2 [Source:HGNC Symbol;Acc:HGNC:20113] [ENSCAFT00000028388]	ENSCAFT00000028388	490854	XM_547976
PLSCR4	0.01928066	0.008970204	0.014384473	0.022163557		2.2771146	up	2.3439138	up	1.029335	up	phospholipid scramblase 4 [Source:HGNC Symbol;Acc:HGNC:16497] [ENSCAFT00000012985]	ENSCAFT00000012985	611495	XM_005634546
SPSB1	0.041218814	0.028296806			0.025057852	1.874697	up	-1.2752882	down	-2.3907788	down	splA/ryanodine receptor domain and SOCS box containing 1 [Source:HGNC Symbol;Acc:HGNC:30628] [ENSCAFT00000031375]	ENSCAFT00000031375	479598	DN398077
MED1	0.049370047	0.037260413	0.030537022			1.4704626	up	1.8221792	up	1.2391877	up	mediator complex subunit 1 [Source:HGNC Symbol;Acc:HGNC:9234] [ENSCAFT00000026068]	ENSCAFT00000026068	480533	XM_858916
LOC483613	0.023957405	0.013665109	0.01077723			1.4240618	up	2.2746804	up	1.5973186	up	olfactory receptor family 4 subfamily X member 2 (gene/pseudogene) [Source:HGNC Symbol;Acc:HGNC:15184] [ENSCAFT00000013103]	ENSCAFT00000013103	483613	XM_540733
HAPLN3	0.02271106	0.012525693	0.013053089			1.192443	up	1.9871182	up	1.6664262	up	hyaluronan and proteoglycan link protein 3 [Source:HGNC Symbol;Acc:HGNC:21446] [ENSCAFT00000018316]	ENSCAFT00000018316	609165	XM_005618349
CNKSR2	0.008837123	0.0019683472	0.003318006		0.009508256	1.1266838	up	2.5698006	up	2.2808535	up	connector enhancer of kinase suppressor of Ras 2 [Source:HGNC Symbol;Acc:HGNC:19701] [ENSCAFT00000050117]	ENSCAFT00000050117	480860	XM_844427
CDIPT	0.036114544	0.023744395	0.04644887		0.04381712	-1.003369	down	1.3507944	up	1.3553451	up	PREDICTED: Canis lupus familiaris CDP-diacylglycerol--inositol 3-phosphatidyltransferase, transcript variant 1 (CDIPT), mRNA [XM_547060]	ENSCAFT00000050099		XM_547060
NVL	0.015468784	0.0061066896		0.01762918	0.009439456	1.1778412	up	-1.0099765	down	-1.1895919	down	nuclear VCP-like [Source:HGNC Symbol;Acc:HGNC:8070] [ENSCAFT00000025949]	ENSCAFT00000025949	480117	XM_537239
LOC491671	0.0057802093	7.75175E-4	0.004613644	0.0011582081		1.8919595	up	1.6896853	up	-1.1197112	down	olfactory receptor family 2 subfamily V member 1 [Source:HGNC Symbol;Acc:HGNC:8280] [ENSCAFT00000020484]	ENSCAFT00000020484	491671	XM_548792
NT5C1B	0.0026473382	6.352714E-5	1.8638073E-4		0.003545643	1.6040871	up	4.184936	up	2.6089206	up	PREDICTED: Canis lupus familiaris cytosolic 5'-nucleotidase 1B-like, transcript variant 2 (LOC100856179), mRNA [XM_003639572]	ENSCAFT00000049111	100856179	XM_003639572
IL24	0.017771572	0.0077465666	0.006731241			-1.2624828	down	-1.9484192	down	-1.5433233	down	interleukin 24 [Source:HGNC Symbol;Acc:HGNC:11346] [ENSCAFT00000018189]	ENSCAFT00000018189	609213	DQ195089
LOC100688997	0.03999201	0.02728047	0.03540347			-1.1183484	down	-2.1444452	down	-1.9175109	down	PREDICTED: Canis lupus familiaris olfactory receptor 5G3-like (LOC100688997), mRNA [XM_003432364]	ENSCAFT00000012749	100688997	XM_003432364
PNOC	0.022779513	0.01262957	0.009549912			1.629337	up	2.335471	up	1.4333874	up	prepronociceptin [Source:HGNC Symbol;Acc:HGNC:9163] [ENSCAFT00000013178]	ENSCAFT00000013178	486095	XM_543221
MIGA2	0.013343205	0.00459452	0.0039639533	0.04742728		1.8341135	up	2.3475852	up	1.2799565	up	mitoguardin 2 [Source:HGNC Symbol;Acc:HGNC:23621] [ENSCAFT00000031835]	ENSCAFT00000031835	491305	XM_005625255
ENTPD8	0.009187631	0.0022248277	0.025603417		0.002317679	-1.2334801	down	1.7176986	up	2.1187472	up	ectonucleoside triphosphate diphosphohydrolase 8 [Source:HGNC Symbol;Acc:HGNC:24860] [ENSCAFT00000030899]	ENSCAFT00000030899	100688937	XM_014116890
SFRP5	0.026077937	0.015480227	0.011726642			-1.1551558	down	-1.2926676	down	-1.1190419	down	secreted frizzled related protein 5 [Source:HGNC Symbol;Acc:HGNC:10779] [ENSCAFT00000014708]	ENSCAFT00000014708	486826	XM_543955
NHSL1	0.044618405	0.03224959	0.038776748			-1.0870948	down	-1.6064639	down	-1.4777588	down	NHS like 1 [Source:HGNC Symbol;Acc:HGNC:21021] [ENSCAFT00000043400]	ENSCAFT00000043400	100856148	XM_003638759
PHACTR3	0.023000248	0.012785333	0.009729155			-1.4648439	down	-1.9120893	down	-1.3053197	down	phosphatase and actin regulator 3 [Source:HGNC Symbol;Acc:HGNC:15833] [ENSCAFT00000036705]	ENSCAFT00000036705	612028	XM_005635245
MYBPH	0.020225862	0.009959136	0.0074422755			1.5737334	up	2.2202818	up	1.4108372	up	myosin binding protein H [Source:HGNC Symbol;Acc:HGNC:7552] [ENSCAFT00000016341]	ENSCAFT00000016341		XM_005622160
ANGPTL3	0.0026473382	1.261698E-5	1.52389E-4	3.949992E-4		-2.1892831	down	-2.645824	down	-1.2085345	down	angiopoietin like 3 [Source:HGNC Symbol;Acc:HGNC:491] [ENSCAFT00000029841]	ENSCAFT00000029841	102152922	XM_005620219
EMC8	0.04997952	0.037792932			0.04620615	1.0419174	up	-1.2328054	down	-1.2844813	down	ER membrane protein complex subunit 8 [Source:HGNC Symbol;Acc:HGNC:7864] [ENSCAFT00000031694]	ENSCAFT00000031694	479624	XM_536760
KITLG	0.006277065	9.5963647E-4	9.329968E-4	0.014566682		-1.7991539	down	-2.2289433	down	-1.2388841	down	Kit ligand Soluble KIT ligand Processed kit ligand [Source:UniProtKB/Swiss-Prot;Acc:Q06220] [ENSCAFT00000009854]	ENSCAFT00000009854	403507
HNRNPK	0.0067629074	0.0011189716	8.771102E-4			1.2634511	up	1.487603	up	1.1774124	up	Canis lupus familiaris heterogeneous nuclear ribonucleoprotein K (HNRNPK), mRNA [NM_001256548]	ENSCAFT00000027729	100855638	NM_001256548
RHOV	0.0341295	0.021646721			0.026209915	1.0845373	up	-1.4396358	down	-1.5613387	down	ras homolog family member V [Source:HGNC Symbol;Acc:HGNC:18313] [ENSCAFT00000045189]	ENSCAFT00000045189	487502	DN874863
FGF7	0.012283619	0.0039400286	0.0029590996			-1.5370642	down	-2.5226703	down	-1.6412263	down	Canis lupus familiaris fibroblast growth factor 7 (FGF7), mRNA [NM_001003237]	ENSCAFT00000023682	403915	NM_001003237
ARNTL2	0.009553868	0.002357268	0.008993456		0.0045253932	-1.0713558	down	2.0851562	up	2.2339444	up	aryl hydrocarbon receptor nuclear translocator like 2 [Source:HGNC Symbol;Acc:HGNC:18984] [ENSCAFT00000017664]	ENSCAFT00000017664	486624	XM_005637039
GP2	0.008105106	0.0016928009	0.0019185804	0.01258551		1.9530721	up	2.2790034	up	1.1668813	up	Canis lupus familiaris glycoprotein 2 (GP2), mRNA [NM_001003371]	ENSCAFT00000028632	442972	NM_001003371
CLK3	0.04146081	0.02852311			0.04613433	-1.0057514	down	1.1073581	up	1.113727	up	CDC like kinase 3 [Source:HGNC Symbol;Acc:HGNC:2071] [ENSCAFT00000048358]	ENSCAFT00000048358	478367	XM_861964
DNAH5	0.020420969	0.010195665		0.020831132	0.01876901	1.5503165	up	1.006915	up	-1.5396696	down	dynein axonemal heavy chain 5 [Source:HGNC Symbol;Acc:HGNC:2950] [ENSCAFT00000015711]	ENSCAFT00000015711	606983	XM_005639664
COX4I1	0.009131276	0.0021365355	0.0036155353		0.009970943	-1.031623	down	-1.2879952	down	-1.2485135	down	cytochrome c oxidase subunit 4I1 [Source:HGNC Symbol;Acc:HGNC:2265] [ENSCAFT00000031692]	ENSCAFT00000031692	479623	XM_536759
CRYBA4	0.0230228	0.012831286	0.011778905			1.2864145	up	2.2013304	up	1.711214	up	Canis lupus familiaris crystallin beta A4 (CRYBA4), mRNA [NM_001080897]	ENSCAFT00000018755	486334	NM_001080897
CRP	0.02180599	0.011398084	0.008596997			-1.5665057	down	-2.1647923	down	-1.3819243	down	Canis lupus familiaris C-reactive protein (CRP), mRNA [NM_001314116]	ENSCAFT00000018706	488629	NM_001314116
KPNA7	0.022111323	0.011970281		0.020622654	0.025173124	-1.6842045	down	-1.0331334	down	1.6301908	up	karyopherin subunit alpha 7 [Source:HGNC Symbol;Acc:HGNC:21839] [ENSCAFT00000009656]	ENSCAFT00000009656	489863	XM_014114277
ING3	0.010559064	0.0028504876			0.0021198837	-1.1683261	down	1.1750722	up	1.3728676	up	inhibitor of growth family member 3 [Source:HGNC Symbol;Acc:HGNC:14587] [ENSCAFT00000005605]	ENSCAFT00000005605	475299	XM_532530
PLXNA4	0.011047587	0.003158744	0.0026239627	0.04421435		-1.7546042	down	-2.2708845	down	-1.2942432	down	plexin A4 [Source:HGNC Symbol;Acc:HGNC:9102] [ENSCAFT00000002128]	ENSCAFT00000002128	482251	XM_539370
ABCC12	0.011839974	0.0036520874	0.036761314		0.0036657657	-1.4341985	down	2.4728072	up	3.5464966	up	ATP binding cassette subfamily C member 12 [Source:HGNC Symbol;Acc:HGNC:14640] [ENSCAFT00000016220]	ENSCAFT00000016220		XM_014106980
LOC100687815	0.01800267	0.008021493	0.008023928	0.044321634		-1.8261946	down	-2.1462471	down	-1.1752564	down	PREDICTED: Canis lupus familiaris olfactory receptor 51G2-like (LOC100687815), mRNA [XM_003432975]		100687815	XM_003432975
WBP11	0.004547389	4.0623063E-4	0.0018468206		0.0011024093	1.0173441	up	-1.3271835	down	-1.3502023	down	WW domain binding protein 11 [Source:HGNC Symbol;Acc:HGNC:16461] [ENSCAFT00000020553]	ENSCAFT00000020553	609794	XM_847932
ARAF	0.0113931745	0.00332105			0.0028987827	-1.1801943	down	1.3573669	up	1.6019566	up	A-Raf proto-oncogene, serine/threonine kinase [Source:HGNC Symbol;Acc:HGNC:646] [ENSCAFT00000024017]	ENSCAFT00000024017	491857	XM_548976
